# Supplementary material for: Circular RNA HSDL2 promotes breast cancer progression via miR-7978 ZNF704 axis and regulating hippo signaling pathway
Source: Breast Cancer Res. 2024 Jun 27;26:105. doi: 10.1186/s13058-024-01864-z (PMC11210124; doi:10.1186/s13058-024-01864-z)
Supplement: Supplementary file 2 — Supplementary Material 2 [file 13058_2024_1864_MOESM2_ESM.xlsx]

## Sheet: Sheet1
ZNF704 chip-seq promoter	downregulated	ZNF704 chip-seq promoter|downregulated
KLHL17	SLC27A4	ATE1
HES4	RPA2	GAL
C1orf159	CD320	KRT5
LINC01342	ADAM7	OAS2
MIR200B	WDR89	UBE3A
TTLL10	SLC52A2	HDGFL3
TNFRSF4	ORC4	GINS2
ACAP3	DAP	MED15
DVL1	TMEM97	MAFF
TMEM240	TVP23C	IFRD2
SSU72	BAZ1A	NSD2
MIB2	SMYD3	CWH43
MMP23B	LACTB	F2RL1
SLC35E2B	KRT10	RREB1
MMP23A	TM7SF3	PHF3
NADK	UNC13D	NIPSNAP2
GNB1	GADD45GIP1	SLC26A4
CFAP74	UBE2V2	PLPBP
PRKCZ	MRPL40	STK3
FAAP20	TRAPPC1	FBXL6
RER1	CDIPT	RIT1
PLCH2	NDUFS8	ARL2BP
HES5	TEX10	KRT16
MMEL1	MIA2	PDCD2L
TTC34	CWC27	ABCB6
LINC00982	RNF149
WRAP73	COG1
TP73-AS1	PHIP
SMIM1	TUSC3
AJAP1	ADD3
CHD5	SCAF1
RNF207	MT1F
HES2	SMC5
ESPN	SLC33A1
TNFRSF25	PARK7
PLEKHG5	KRT1
ZBTB48	IMUP
KLHL21	SLC25A32
SLC45A1	H1-2
RERE	LPIN3
SLC2A7	RXRG
SLC2A5	CLIC6
GPR157	KRT9
TMEM201	PPP4C
PIK3CD	KRT6A
RBP7	KRT6B
KIF1B	CCNT1
PGD	AZI2
SRM	DKK1
DISP3	DNAJB14
MAD2L2	NGDN
PLOD1	NIPBL
TNFRSF8	METTL16
MIR4632	SAA2
VPS13D	KRT14
DHRS3	TTN
PRAMEF22	RAB11FIP1
KAZN	SMG6
TMEM51	GPALPP1
AGMAT	TBC1D5
DDI2	SUGP1
HSPB7	CDC42EP4
FAM131C	ZNF330
CROCCP3	FILIP1
NBPF1	HIGD1A
CROCCP2	REEP6
MST1P2	HSCB
MST1L	URB1
MIR3675	TOX4
CROCC	NOP9
PADI2	TM4SF1
PADI3	BAK1
ARHGEF10L	PTS
KLHDC7A	SPIN1
PAX7	PSG3
IFFO2	MEF2D
UBR4	IFITM3
AKR7L	SCOC
CAPZB	RBMX2
MINOS1	KIAA2026
NBL1
HTR6
UBXN10
ECE1
NBPF3
ALPL
RAP1GAP
HSPG2
CELA3A
CDC42
WNT4
EPHB2
TCEA3
ASAP3
ELOA
NCMAP
SRRM1
LOC646471
SLC30A2
CNKSR1
RPS6KA1
ARID1A
ZDHHC18
GPN2
NR0B2
MAP3K6
FGR
XKR8
PTAFR
PHACTR4
RAB42
OPRD1
TMEM200B
SRSF4
PUM1
NKAIN1
SERINC2
LINC01225
TINAGL1
HCRTR1
ADGRB2
SPOCD1
FAM229A
RNF19B
C1orf94
DLGAP3
SFPQ
TFAP2E
TEKT2
MAP7D1
EVA1B
MRPS15
MEAF6
SNIP1
EPHA10
C1orf122
FHL3
POU3F1
RRAGC
MACF1
BMP8A
PABPC4
HEYL
OXCT2
BMP8B
RLF
ZFP69B
SCMH1
HIVEP3
FOXJ3
RIMKLA
YBX1
P3H1
SLC2A1-AS1
TIE1
PTPRF
ST3GAL3
B4GALT2
CCDC24
SLC6A9
PLK3
LINC01144
HPDL
FAAH
MKNK1
FOXE3
SPATA6
DMRTA2
TTC39A
OSBPL9
RAB3B
CC2D1B
SHISAL2A
ZYG11A
PODN
SLC1A7
LRP8
SLC25A3P1
DMRTB1
LDLRAD1
SSBP3
MROH7
LEXM
DHCR24
PRKAA2
FYB2
DAB1
TACSTD2
HSD52
HOOK1
PATJ
L1TD1
DOCK7
FOXD3
CACHD1
RAVER2
MIR101-1
DNAJC6
LEPR
SERBP1
DIRAS3
ZRANB2-AS1
PTGER3
ERICH3
SLC44A5
MSH4
PIGK
NEXN
PRKACB
LPAR3
MCOLN3
CYR61
COL24A1
SH3GLB1
GTF2B
BARHL2
C1orf146
GFI1
DR1
ABCA4
ARHGAP29
F3
TMEM56-RWDD3
DPYD-AS1
DPYD
PLPPR4
SLC35A3
MFSD14A
RTCA
LOC100129138
WDR47
C1orf194
CELSR2
SORT1
PSMA5
AMIGO1
AMPD2
GSTM2
UBL4B
KCNC4
KCNA3
LRIF1
DRAM2
LINC01160
WNT2B
LRIG2
MAGI3
HIPK1
SYT6
DENND2C
SYCP1
VANGL1
SLC22A15
PTGFRN
VTCN1
NOTCH2
EMBP1
LINC00623
NA
NBPF9
LOC653513
PDE4DIP
NOTCH2NL
NBPF10
ANKRD35
PDZK1
GJA5
LINC01138
NBPF8
NBPF15
PPIAL4F
HIST2H3D
HIST2H2AA4
ECM1
SEMA6C
TMOD4
ZNF687
TUFT1
SNX27
RIIAD1
LOC100132111
S100A10
LCE1F
LCE1B
SPRR1A
S100A7A
S100A3
NPR1
SLC27A3
DENND4B
ATP8B2
SHC1
ZBTB7B
MUC1
THBS3
CLK2
MSTO1
ARHGEF2
SSR2
VHLL
TSACC
HAPLN2
BCAN
SH2D2A
INSRR
MIR765
CADM3-AS1
DUSP23
NECTIN4
PPOX
ADAMTS4
APOA2
PCP4L1
MPZ
FCGR3A
OLFML2B
UAP1
LMX1A
FAM78B
ATP1B1
SELP
C1orf112
SELL
DNM3
PRDX6
CACYBP
RFWD2
CRYZL2P
C1orf220
TDRD5
FAM163A
QSOX1
IER5
CACNA1E
GLUL
LINC01686
SHCBP1L
NMNAT2
COLGALT2
FAM129A
TRMT1L
IVNS1ABP
PTGS2
GPR25
KIF21B
PKP1
PHLDA3
NAV1
SHISA4
GPR37L1
ARL8A
LGR6
SYT2
KDM5B
KLHL12
PPFIA4
ADORA1
CHI3L1
ATP2B4
LAX1
SOX13
ETNK2
NFASC
TMEM81
NUAK2
SLC45A3
RASSF5
MAPKAPK2
IL19
CD55
CR1
SERTAD4
KCNH1
RCOR3
SLC30A1
BATF3
PROX1
ESRRG
LYPLAL1
SLC30A10
44986
HLX
MIA3
DISP1
CCDC185
CAPN2
DEGS1
CNIH4
CNIH3
EPHX1
TMEM63A
LEFTY1
PYCR2
H3F3A
MIXL1
LIN9
COQ8A
JMJD4
C1orf35
MRPL55
OBSCN-AS1
TRIM11
HIST3H2A
HIST3H2BB
DUSP5P1
RHOU
ACTA1
ABCB10
PGBD5
TTC13
FAM89A
TRIM67
DISC1
MAP10
MAP3K21
IRF2BP2
RBM34
GNG4
LYST
NID1
EDARADD
RYR2
CHRM3
RGS7
FH
OPN3
ZBTB18
ADSS
HNRNPU
KIF26B
LINC01341
AHCTF1
ZNF695
C1orf229
GCSAML-AS1
OR2L13
OR2T33
AKR1E2
AKR1C6P
CALML5
CALML3
GDI2
PFKFB3
SFMBT2
CELF2
PROSER2
CCDC3
PHYH
FAM107B
CDNF
ITGA8
HACD1
MRC1
TMEM236
SLC39A12
CACNB2
SKIDA1
PIP4K2A
PTF1A
OTUD1
ARHGAP21
MYO3A
GAD2
APBB1IP
RAB18
MKX
WAC
SVIL
JCAD
ZEB1
ITGB1
NRP1
PARD3
ANKRD30A
RET
RASGEF1A
FXYD4
HNRNPF
CXCL12
RSU1P2
PTPN20
SYT15
GPRIN2
NPY4R
CTSLP2
AGAP9
GDF10
FRMPD2B
MAPK8
DRGX
CHAT
PARGP1
NCOA4
PARG
AGAP6
SGMS1
IPMK
BICC1
PHYHIPL
ZNF365
REEP3
SIRT1
SLC25A16
CCAR1
KIF1BP
NPFFR1
NODAL
ADAMTS14
CDH23
MIR4676
ZSWIM8
CAMK2G
KCNMA1
DLG5
SFTPA1
LOC642361
PLAC9
DYDC2
FAM213A
TSPAN14
BMPR1A
LINC00863
PTEN
SLC16A12
PANK1
HHEX
EXOC6
CYP26C1
PDLIM1
SLIT1
FRAT1
SFRP5
GOLGA7B
LOXL4
HPS1
CNNM1
PAX2
LZTS2
LBX1
LBX1-AS1
FGF8
KCNIP2
CUEDC2
MIR146B
INA
TAF5
NEURL1
SORCS3
MXI1
SMC3
RBM20
HABP2
ADRB1
AFAP1L2
GFRA1
SHTN1
VAX1
SLC18A2
EMX2OS
NANOS1
FAM45BP
RGS10
BAG3
NSMCE4A
TACC2
EDRF1
DHX32
FAM196A
GLRX3
TCERG1L
JAKMIP3
STK32C
ADGRA1
KNDC1
UTF1
VENTX
MIR202
ADAM8
PRAP1
FUOM
SPRN
SCART1
DUX4L1
DUX4L3
SIGIRR
LRRC56
LOC143666
CDHR5
SCT
EPS8L2
TALDO1
CEND1
PNPLA2
CRACR2B
TSPAN4
CHID1
MUC6
MUC5B
SYT8
MRPL23-AS1
H19
ASCL2
KCNQ1OT1
KCNQ1DN
CDKN1C
PHLDA2
OSBPL5
MRGPRG-AS1
MRGPRE
ART5
ART1
RHOG
OR51B4
CCKBR
APBB1
TRIM3
TAF10
OR10A5
NLRP14
RBMXL2
NLRP10
TUB
TRIM66
ST5
TMEM9B
NRIP3
SCUBE2
AMPD3
DKK3
MICAL2
TEAD1
RASSF10
ARNTL
FAR1
COPB1
INSC
OR7E14P
KCNJ11
USH1C
MYOD1
KCNC1
LOC494141
LDHAL6A
UEVLD
NELL1
BDNF
PAX6
RCN1
PRRG4
DEPDC7
CSTF3
ABTB2
SLC1A2
FJX1
HSD17B12
C11orf96
EXT2
SYT13
CRY2
C11orf94
LARGE2
DGKZ
DDB2
MADD
MYBPC3
RAPSN
CELF1
C1QTNF4
PTPRJ
LRRC55
APLNR
RTN4RL2
UBE2L6
CTNND1
ZP1
TMEM132A
SLC15A3
CD6
CD5
PGA3
PGA4
VWCE
DDB1
DAGLA
MYRF
RAB3IL1
BEST1
FTH1
ASRGL1
TMEM223
SLC22A8
HRASLS5
C11orf95
C11orf84
KCNK4
CATSPERZ
ESRRA
CCDC88B
MIR1237
SLC22A11
RASGRP2
PYGM
CDC42BPG
GPHA2
VPS51
SLC22A20P
FAM89B
MAP3K11
PCNX3
MIR4690
SIPA1
OVOL1
MUS81
FOSL1
CNIH2
CD248
RIN1
NPAS4
PELI3
BBS1
ACTN3
SPTBN2
LRFN4
KDM2A
GRK2
TBC1D10C
CABP4
PITPNM1
TBX10
ALDH3B2
ALDH3B1
TCIRG1
C11orf24
LRP5
PPP6R3
TESMIN
ORAOV1
FGF19
FGF4
PPFIA1
CTTN
DHCR7
FOLR1
INPPL1
PHOX2A
PDE2A
STARD10
P2RY2
RELT
CHRDL2
SLCO2B1
TPBGL
KLHL35
MOGAT2
WNT11
THAP12
LRRC32
PAK1
RSF1
USP35
TENM4
SNORA70E
HIKESHI
CCDC81
CHORDC1
DEUP1
VSTM5
GPR83
PIWIL4
DDI1
GRIA4
GUCY1A2
ELMOD1
RAB39A
EXPH5
RDX
COLCA1
MIR34B
SIK2
PPP2R1B
PLET1
ANKK1
DRD2
ZBTB16
APOC3
KMT2A
ARCN1
PHLDB1
NLRX1
MCAM
USP2
GRIK4
VSIG2
ESAM
MSANTD2
EI24
CDON
ST3GAL4
FLI1
KCNJ5
C11orf45
NFRKB
APLP2
ADAMTS15
C11orf44
OPCML
B4GALNT3
WNK1
ADIPOR2
KCNA6
NTF3
PLEKHG6
SCNN1A
IFFO1
NOP2
CHD4
LPAR5
PIANP
PTMS
P3H3
TPI1
PHB2
C1R
C1RL
PEX5
SLC2A14
A2ML1
DDX47
GPRC5A
HEBP1
GRIN2B
PLBD1
RERG
AEBP2
PDE3A
SLCO1C1
GOLT1B
KCNJ8
SOX5
BCAT1
KRAS
BHLHE41
KLHL42
TMTC1
DDX11
DENND5B
H3F3C
BICD1
KIF21A
LRRK2
PDZRN4
GXYLT1
ANO6
AMIGO2
SLC48A1
HDAC7
H1FNT
ARF3
DDN
TUBA1A
TUBA1C
PRPH
C1QL4
MCRS1
FAM186B
NCKAP5L
ASIC1
DIP2B
BIN2
CELA1
NR4A1
KRT7
KRT86
KRT81
KRT6C
KRT2
KRT78
AAAS
SP7
MAP3K12
TARBP2
HOXC10
MIR196A2
ZNF385A
NCKAP1L
DNAJC14
ERBB3
COQ10A
GPR182
MIR1228
NDUFA4L2
INHBE
ARHGAP9
KIF5A
DTX3
B4GALNT1
AGAP2
TSPAN31
AVIL
MON2
LINC01465
PPM1H
DPY19L2
TBC1D30
CPM
LRRC10
RAB3IP
KCNMB4
PAWR
DUSP6
ATP2B1-AS1
LINC01619
NUDT4
USP44
NTN4
ELK3
ASCL1
C12orf73
EID3
C12orf45
CORO1C
DAO
USP30
TCHP
GIT2
ANKRD13A
ATP2A2
CUX2
FAM109A
SH2B3
ATXN2
ALDH2
MAPKAPK5-AS1
RPH3A
DTX1
SLC8B1
LHX5
TBX5
TBX5-AS1
MAP1LC3B2
FBXW8
FBXO21
NOS1
WSB2
HSPB8
LINC00934
CIT
MIR4498
PXN
DYNLL1
CABP1
UNC119B
SPPL3
CAMKK2
ANAPC5
KDM2B
TMEM120B
LINC01089
SETD1B
LRRC43
RILPL1
DDX55
DNAH10
CCDC92
RFLNA
NCOR2
DHX37
BRI3BP
TMEM132C
SLC15A4
STX2
RAN
ULK1
EP400
DDX51
GALNT9
LOC100130238
PGAM5
ANKLE2
CHFR
ZMYM2
GJA3
GJB2
SAP18
ATP12A
AMER2
CDK8
WASF3
RASL11A
MTUS2
LINC00297
KL
NBEA
TNFSF11
RUBCNL
RCBTB1
C13orf42
NEK3
PCDH8
KLHL1
SLITRK5
MIR17HG
DCT
SOX21
GGACT
TMTC4
FAM155A
MYO16
ARHGEF7
SOX1
TUBGCP3
MCF2L
PCID2
CUL4A
LAMP1
ADPRHL1
LINC00552
RASA3
POTEG
POTEM
TEP1
SLC39A2
NDRG2
ZNF219
LINC00641
LRP10
AJUBA
CDH24
SLC22A17
CMTM5
THTPA
PSME1
EMC9
RNF31
TGM1
CIDEB
ADCY4
RIPK3
CBLN3
GZMB
STXBP6
FOXG1
SPTSSA
INSM2
SFTA3
PAX9
SLC25A21
FOXA1
MDGA2
LINC00648
POLE2
SOS2
CDKL1
MAP4K5
ABHD12B
NID2
PTGDR
PTGER2
FERMT2
GCH1
TBPL2
KTN1
NAA30
SLC35F4
ARID4A
TOMM20L
GPR135
SIX4
TMEM30B
HIF1A
HSPA2
PPP1R36
PLEKHG3
SPTB
MAX
TMEM229B
PLEKHH1
PIGH
ARG2
GALNT16
PLEKHD1
SUSD6
SLC8A3
ADAM21P1
TTC9
RGS6
PAPLN
HEATR4
ELMSAN1
VSX2
ABCD4
PROX2
JDP2
FLVCR2
IFT43
VASH1
ZDHHC22
NGB
POMT2
ISM2
SPTLC2
LINC01148
SPATA7
EML5
CALM1
TC2N
RIN3
CHGA
BTBD7
FAM181A
SERPINA10
TUNAR
C14orf132
GSKIP
BCL11B
CCDC85C
EML1
WDR25
BEGAIN
MEG3
ANKRD9
AMN
TNFAIP2
TDRD9
ASPG
MIR203A
INF2
ADSSL1
ZBTB42
CEP170B
JAG2
BRF1
MTA1
CRIP2
LINC00221
NBEAP1
REREP3
NIPA1
LOC283683
HERC2P2
SNORD116-3
SNORD116-2
SNORD115-7
ATP10A
GABRB3
GABRG3
WHAMMP2
GOLGA6L7
APBA2
FAM189A1
ULK4P3
LINC02249
CHRFAM7A
MTMR10
TRPM1
CHRNA7
GOLGA8O
WHAMMP1
LINC02256
GREM1
RYR3
GOLGA8A
MIR1233-2
GJD2
EIF2AK4
BMF
ANKRD63
PLCB2
GCHFR
SPINT1
DLL4
RTF1
RPAP1
PLA2G4B
MIR4310
CDAN1
CCNDBP1
CKMT1B
CATSPER2
SERF2
B2M
SHF
GATM
SEMA6D
USP50
SCG3
MYO5C
ONECUT1
CGNL1
POLR2M
ADAM10
FOXB1
RORA
C2CD4A
C2CD4B
ANKDD1A
SPG21
RASL12
KBTBD13
UBAP1L
IGDCC4
SMAD6
SMAD3
PIAS1
CLN6
ITGA11
CORO2B
SPESP1
TLE3
LARP6
NR2E3
PKM
GOLGA6B
HIGD2B
REC114
CD276
LOXL1
PML
SEMA7A
CLK3
CSK
COMMD4
NEIL1
PTPN9
SCAPER
PEAK1
LOC91450
MIR5003
SH2D7
WDR61
CHRNB4
ADAMTS7
CTSH
RASGRF1
MIR184
KIAA1024
ST20-MTHFS
ZFAND6
ARNT2
ABHD17C
IL16
UBE2Q2P2
GOLGA6L9
LOC338963
SCARNA15
WHAMM
MIR4515
LOC440300
LOC642423
LINC00933
SEC11A
ALPK3
NTRK3
NTRK3-AS1
AEN
MFGE8
MIR9-3HG
RHCG
KIF7
WDR93
MESP2
ARPIN
IDH2
SEMA4B
CRTC3
FES
MAN2A2
PRC1
SLCO3A1
FAM174B
MCTP2
LINC01197
NR2F2
LINC00923
PGPEP1L
SYNM
MEF2A
DNM1P46
ADAMTS17
CERS3
ASB7
LRRK1
LOC100507472
PCSK6
TM2D3
DDX11L9
HBZ
HBA1
HBQ1
AXIN1
MRPL28
DECR2
RAB11FIP3
CAPN15
PRR35
PIGQ
MCRIP2
WDR90
RHOT2
RHBDL1
FBXL16
FAM173A
NARFL
MSLN
GNG13
SOX8
SSTR5
CACNA1H
TPSAB1
UBE2I
TSR3
GNPTG
UNKL
CLCN7
TMEM204
CRAMP1
NUBP2
HAGH
MEIOB
TBL3
SYNGR3
ZNF598
SLC9A3R2
TSC2
MIR1225
PKD1
CASKIN1
E4F1
DNASE1L2
RNPS1
ABCA3
ABCA17P
TBC1D24
AMDHD2
PDPK1
ELOB
PRSS33
PRSS41
ZG16B
FLYWCH2
FLYWCH1
PAQR4
PKMYT1
CLDN9
BICDL2
ZNF213
CLUAP1
ADCY9
GLIS2
PAM16
DNAJA3
NMRAL1
CDIP1
NUDT16L1
ANKS3
ROGDI
UBN1
PPL
SEC14L5
NAGPA-AS1
EEF2KMT
RBFOX1
USP7
C16orf72
GRIN2A
TVP23A
RMI2
SOCS1
PRM1
LITAF
ZC3H7A
GSPT1
MIR193B
C16orf45
NOMO3
MIR3180-3
PKD1P1
TMC5
CCP110
GPRC5B
ACSM5
ZP2
NPIPB3
METTL9
CDR2
SCNN1B
GGA2
PLK1
TNRC6A
ARHGAP17
GSG1L
LAT
LOC613038
SMG1P2
MAZ
PRRT2
DOC2A
YPEL3
SLX1B-SULT1A4
SULT1A4
FBRS
PHKG2
RNF40
ZNF668
PYCARD
PYDC1
LINC02167
GPT2
NETO2
CBLN1
ZNF423
PAPD5
ADCY7
SALL1
TOX3
IRX5
SLC6A2
MT3
MT1A
MT1G
CPNE2
FAM192A
PLLP
ADGRG1
ADGRG3
KIFC3
SETD6
BEAN1
TK2
CMTM1
CMTM4
TERB1
RRAD
CES4A
B3GNT9
HSF4
NOL3
KIAA0895L
PLEKHG4
TPPP3
RIPOR1
CTCF
CARMIL2
ENKD1
PSKH1
LCAT
SLC12A4
DPEP3
ESRP2
CDH1
HAS3
SNTB2
CLEC18A
EXOSC6
MARVELD3
ATXN1L
ZNF821
ZFHX3
FA2H
ZNRF1
CTRB1
BCAR1
KARS
MON1B
ADAMTS18
CENPN
GCSH
GAN
PLCG2
HSBP1
NECAB2
ADAD2
KLHL36
FAM92B
LINC02139
IRF8
LINC00917
FENDRR
FOXF1
FOXC2
FOXL1
KLHDC4
SLC7A5
CA5A
ZC3H18
SNAI3-AS1
RNF166
PIEZO1
APRT
TRAPPC2L
CBFA2T3
CDH15
ZNF778
ANKRD11
SPG7
CPNE7
DPEP1
CHMP1A
VPS9D1-AS1
TUBB3
AFG3L1P
DBNDD1
GAS8-AS1
DOC2B
NXN
ABR
BHLHA9
YWHAE
SLC43A2
MIR22HG
SERPINF2
DPH1
HIC1
CLUH
RAP1GAP2
CAMKK1
ZZEF1
SPNS2
MYBBP1A
SMTNL2
GLTPD2
CAMTA2
ZFP3
USP6
PITPNM3
SLC13A5
ALOX12P2
ALOX12
SLC16A13
DLG4
CTDNEP1
EIF5A
NEURL4
ACAP1
ZBTB4
FXR2
RPL29P2
KDM6B
NAA38
KCNAB3
GUCY2D
ALOX15B
USP43
HS3ST3A1
CDRT1
ADORA2B
NCOR1
MPRIP
PLD6
NT5M
PEMT
RAI1
MYO15A
ALKBH5
MIEF2
EVPLL
SLC5A10
EPN2
MIR1180
RNF112
SLC47A1
SLC47A2
SPECC1
CCDC144CP
LGALS9B
DHRS7B
NATD1
KCNJ12
FLJ36000
KSR1
POLDIP2
MIR4723
SEBOX
SARM1
FOXN1
SUPT6H
PROCA1
TRAF4
FAM222B
FLOT2
SEZ6
MYO18A
CRYBA1
GIT1
CORO6
NSRP1
TMIGD1
LRRC37BP1
ADAP2
RAB11FIP4
PSMD11
CDK5R1
SPACA3
CCL11
RAD51D
SLC35G3
SLFN11
MMP28
TAF15
DHRS11
HNF1B
SOCS7
ARHGAP23
SRCIN1
EPOP
MLLT6
PCGF2
PIP4K2B
ARL5C
CACNB1
PPP1R1B
IKZF3
ZPBP2
MSL1
IGFBP4
TNS4
KRTAP1-4
KRTAP2-1
KRTAP2-2
KRTAP2-3
KRTAP4-1
KRTAP17-1
KRT19
JUP
P3H4
KAT2A
STAT5B
ATP6V0A1
NAGLU
CCR10
WNK4
AOC4P
TMEM106A
LINC00910
FAM215A
NAGS
G6PC3
TMUB2
ATXN7L3
UBTF
SLC4A1
ITGA2B
GPATCH8
FZD2
MEIOC
GJC1
GFAP
C1QL1
FMNL1
MAP3K14-AS1
PLEKHM1
ARL17A
TBX21
OSBPL7
COPZ2
SKAP1
HOXB-AS1
HOXB3
HOXB8
MIR196A1
CALCOCO2
PHOSPHO1
ZNF652
NXPH3
FAM117A
PPP1R9B
MYCBPAP
CACNA1G
CACNA1G-AS1
LUC7L3
WFIKKN2
SPAG9
TOM1L1
HLF
DGKE
TRIM25
TSPOAP1
TSPOAP1-AS1
HSF5
45173
PPM1E
YPEL2
RPS6KB1
MIR4737
CA4
C17orf64
PPM1D
TBX2
C17orf82
TBX4
MED13
MRC2
44995
ACE
PECAM1
ARHGAP27P1
CACNG5
CACNG4
HELZ
SNORA38B
KPNA2
LOC440461
AMZ2
ARSG
FAM20A
ABCA5
KCNJ2
SDK2
TTYH2
GPRC5C
GRIN2C
FADS6
OTOP3
CDR2L
SLC16A5
ARMC7
LLGL2
MYO15B
RECQL5
ITGB4
TRIM47
FBF1
GALR2
UBALD2
QRICH2
SPHK1
CYGB
ST6GALNAC2
MIR636
SEC14L1
45178
TMC6
TMEM235
ENGASE
MIR4739
CBX4
CCDC40
EIF4A3
CARD14
RNF213
NPTX1
AATK
MIR657
CEP131
LOC100130370
MIR4740
FSCN2
GCGR
P4HB
NPB
NOTUM
CENPX
RAC3
RFNG
DUS1L
FASN
CCDC57
SLC16A3
CSNK1D
UTS2R
HEXDC
FN3K
TBCD
ZNF750
B3GNTL1
ARHGAP27
LRRC37A4P
USP14
ENOSF1
YES1
ADCYAP1
EMILIN2
LPIN2
MYL12B
TGIF1
DLGAP1
EPB41L3
TMEM200C
L3MBTL4
LAMA1
LOC100192426
RAB12
ANKRD12
TWSG1
RALBP1
PPP4R1
APCDD1
PIEZO2
GNAL
ANKRD62
CIDEA
AFG3L2
PRELID3A
SPIRE1
PTPN2
SEH1L
LDLRAD4
CYP4F35P
ROCK1
GREB1L
MIB1
GATA6-AS1
GATA6
CABLES1
LAMA3
B4GALT6
ZNF397
ELOA3D
ELOA3
SCARNA17
MEX3C
CCDC68
ST8SIA3
RAX
LMAN1
CDH20
TNFRSF11A
DOK6
CBLN2
ZADH2
TSHZ1
ZNF516
MBP
GALR1
SALL3
NFATC1
CTDP1
KCNG2
PQLC1
WASH5P
SHC2
BSG
MIR4745
PLPPR3
AZU1
R3HDM4
KISS1R
ARID3A
ABCA7
ARHGAP45
GPX4
STK11
C19orf24
PLK5
MEX3D
TCF3
ABHD17A
CSNK1G2
BTBD2
AP3D1
MIR1227
MIR4321
SPPL2B
GADD45B
DIRAS1
ZNF555
S1PR4
NFIC
GIPC3
TJP3
APBA3
ZBTB7A
MAP2K2
PLIN4
DPP9-AS1
MIR7-3HG
TICAM1
TINCR
MLLT1
MIR3940
ARHGEF18
TEX45
ZNF358
PNPLA6
TGFBR3L
HNRNPM
COL5A3
EIF3G
S1PR2
ICAM4
SLC44A2
ANGPTL8
SWSAP1
ELAVL3
ZNF441
SNORD41
TNPO2
RTBDN
DNASE2
NACC1
CC2D1A
DCAF15
MISP3
ADGRL1
ADGRE5
SLC1A6
AKAP8
LINC00905
CHERP
MED26
TMEM38A
OCEL1
USHBP1
ANKLE1
FAM129C
COLGALT1
MAP1S
B3GNT3
INSL3
SLC5A5
CCDC124
LRRC25
ISYNA1
KXD1
CRLF1
GDF1
DDX49
HOMER3
SLC25A42
HAPLN4
MAU2
TSSK6
YJEFN3
ZNF254
VSTM2B
CCNE1
TSHZ3
TDRD12
CEP89
RHPN2
GPATCH1
WDR88
SLC7A10
CEBPA
CEBPA-AS1
CEBPG
CHST8
KCTD15
LSM14A
UBA2
WTIP
SCGB1B2P
HPN
LGI4
FXYD1
MIR5196
FFAR1
FFAR3
ATP4A
ETV2
LIN37
HSPB6
ARHGAP33
NFKBID
SYNE4
ZFP82
LOC644189
LOC284412
LOC644554
DPF1
PPP1R14A
RASGRP4
MAP4K1
SARS2
FBXO27
IFNL4
GMFG
SAMD4B
DLL3
MAP3K10
CNTD2
C19orf47
PLD3
SPTBN4
LTBP4
NUMBL
ITPKC
AXL
HNRNPUL1
TMEM91
TGFB1
ARHGEF1
ZNF574
DEDD2
MEGF8
PSG2
CD177
ZNF575
SRRM5
CADM4
ZNF221
ZNF229
PVR
CEACAM16
BCL3
CLPTM1
RELB
CLASRP
PPP1R37
[truncated: 3,689 more rows]
